# Supplementary material for: Network and biosignature analysis for the integration of transcriptomic and metabolomic data to characterize leaf senescence process in sunflower
Source: BMC Bioinformatics. 2016 Jun 6;17(Suppl 5):174. doi: 10.1186/s12859-016-1045-2 (PMC4905614; doi:10.1186/s12859-016-1045-2)
Supplement: Additional file 3: — List of 24 hubs metabolites and 82 transcription factors. The list shows the identifiers and the normalized expression data of the different samples. (XLSX 21 kb) [file 12859_2016_1045_MOESM3_ESM.xlsx]

## Sheet: Hoja1
	T-0			T-1			T-2
ID	Ctrl_T0_1	Ctrl_T0_2	Ctrl_T0_3	Ctrl_T1_1	Ctrl_T1_2	Ctrl_T1_3	Ctrl_T2_1	Ctrl_T2_2	Ctrl_T2_3
Alanine	0.001405058	0.001388016	0.001536149	0.000782241	0.000899328	0.001065288	0.000564005	0.000662044	0.000703363
Fructose	0.033347973	0.031196232	0.026058379	0.000953827	0.000985628	0.00092168	0.010549974	0.001382476	0.001851253
Galactinol	0.002935892	0.003443092	0.003092178	0.000412448	0.000456153	0.000442079	0.000875286	0.000358302	0.000295725
Galactonic_acid-14-lactone	0.000702644	0.000428365	0.00031083	8.40E-05	7.72E-05	7.47E-05	9.06E-05	0.000117413	0.000110037
Glucoheptose	0.000559687	0.000533339	0.000456707	0.000186981	0.000133018	9.89E-05	0.000152559	0.000120604	0.000106599
Glucopyranoside_1-O-methyl	0.007252787	0.007178005	0.006252324	0.005853495	0.005624371	0.003941189	0.005184839	0.006466656	0.004825386
Glucose	0.026050742	0.020431919	0.014822303	0.000387111	0.000409759	0.000372834	0.004974647	0.00052134	0.000785579
Glyceric_acid	0.007199636	0.004202291	0.003357605	0.000459594	0.00028615	0.00030734	0.000322993	0.000226531	0.000291661
Inositol_myo	0.040862161	0.044342092	0.045119733	0.012366393	0.011291568	0.009395544	0.012384069	0.005826627	0.007540682
Isoleucine	0.002084792	0.002062262	0.002206971	0.012415464	0.010298803	0.013435996	0.007268575	0.009491002	0.007599139
Malic_acid	0.025640427	0.024059806	0.024903715	0.004547194	0.00451773	0.005060713	0.008567944	0.007033302	0.00871608
Malonic_acid	0.000373201	0.000343668	0.000307337	0.000107121	0.000106414	0.000126552	0.000100165	0.000141662	0.000131607
Maltose	8.82E-05	5.85E-05	4.11E-05	2.79E-05	2.76E-05	2.32E-05	3.24E-05	3.48E-05	2.91E-05
Phenylalanine	0.001135868	0.001333348	0.001252721	0.008618438	0.00642345	0.008496718	0.009602569	0.006397102	0.006064869
Psicose	0.000328298	0.000368307	0.000322919	0.000300196	0.000234565	0.000234002	0.000209884	0.000252374	0.000214135
Pyruvic_acid	0.001813769	0.002051482	0.002370311	8.40E-05	0.000136911	0.000105744	6.47E-05	8.17E-05	7.38E-05
Raffinose	0.000454301	0.000414762	0.000314053	1.70E-05	2.47E-05	2.80E-05	5.58E-05	1.79E-05	1.97E-05
Serine	0.047570153	0.042745924	0.047272973	0.032427866	0.032053012	0.041063548	0.020379994	0.024338659	0.015468682
Sorbose	0.026697256	0.022341725	0.018030269	0.000200772	0.000268306	0.000290285	0.006968389	0.000470291	0.000818402
Succinic_acid	0.004679557	0.004013646	0.00394837	0.001852489	0.001791844	0.001749555	0.001328339	0.001658461	0.00143705
Sucrose	0.0099495	0.011285333	0.011411505	0.004782284	0.005388833	0.006544885	0.00802089	0.003893458	0.006306826
Talose	0.000990391	0.000939632	0.000916101	0.000384866	0.000334166	0.000287556	0.000387715	0.000397865	0.000363561
Valine	0.005061693	0.005025399	0.005186584	0.028550339	0.023349122	0.031625365	0.018652845	0.024105109	0.017682245
Xylose	0.000278125	0.000306708	0.000265428	6.51E-05	4.77E-05	6.82E-05	4.19E-05	5.39E-05	4.78E-05
HeAn_B_41077	8.80739	8.47087	9.06937	11.8638	10.9218	10.645	10.1605	9.71788	10.0024
HeAn_C_10123	7.32796	7.79005	7.62159	9.27819	9.37759	8.9308	9.12359	9.78723	9.15997
HeAn_C_10249	8.43718	8.4536	8.21294	9.3837	9.53768	9.32735	9.83315	8.48994	8.84208
HeAn_C_10317	14.8196	14.8856	14.8698	13.4003	13.6466	13.6159	14.0173	13.237	13.6699
HeAn_C_10338	11.5667	11.8868	12.2635	13.3891	13.6634	13.1766	13.435	13.0807	13.2572
HeAn_C_10431	8.14472	8.46705	7.77976	9.65166	9.93619	9.5896	9.886	9.03474	9.46749
HeAn_C_10633	4.34551	5.43083	5.317	4.61672	4.89151	4.70799	8.16314	6.6363	8.48679
HeAn_C_10816	6.49676	7.25256	8.00154	12.4172	12.3934	11.8548	12.4651	13.1451	12.3488
HeAn_C_10939	12.7271	13.3192	13.1552	15.3666	15.434	15.2374	15.6575	16.374	15.8965
HeAn_C_1101	11.1171	11.5767	11.4006	12.3563	12.3421	12.3084	11.8514	11.8499	11.8908
HeAn_C_11118	4.41824	5.46018	4.64648	8.58067	8.39797	8.66947	9.75067	10.2824	9.58705
HeAn_C_11337	11.963	12.2566	12.1989	12.2668	12.4992	12.6036	13.5958	13.5455	13.1113
HeAn_C_11489	6.64172	7.26987	6.90723	9.08933	9.26514	9.35664	10.3412	9.23664	9.38065
HeAn_C_11749	6.80215	7.3453	6.76231	7.83985	8.18879	7.6991	7.74819	7.71366	7.42149
HeAn_C_11779	11.8402	11.2896	11.1289	10.0319	10.1855	10.6149	10.1457	10.369	10.8359
HeAn_C_11812	6.8105	6.11705	6.01046	5.48565	6.41919	5.10305	3.93289	5.01883	5.15712
HeAn_C_11953	8.62965	9.02482	8.41967	5.71362	5.56016	5.59144	5.61972	4.74024	5.34712
HeAn_C_12005	1.64909	2.79796	-0.393342	0.966833	3.11988	3.66985	3.60531	3.30046	3.57812
HeAn_C_12047	10.8287	11.0482	11.4803	12.2006	12.3464	12.0714	11.9264	11.3592	11.6318
HeAn_C_12135	2.8097	4.52996	4.35675	4.96263	5.42455	5.24404	5.08408	5.92279	5.73271
HeAn_C_12238	6.07827	5.95287	6.29358	7.90272	7.57558	7.66226	7.55807	7.46547	7.39066
HeAn_C_12557	14.3709	13.2679	13.9743	12.5792	12.6059	12.5211	11.3019	12.2051	12.5156
HeAn_C_1262	6.65162	6.51283	6.29358	4.32193	3.95314	4.65951	4.14419	4.63728	4.5497
HeAn_C_12695	6.37859	5.5257	5.92076	4.83576	5.17946	4.75913	4.45794	4.89812	5.21564
HeAn_C_12899	11.1255	11.5471	11.0947	12.0087	11.9707	12.1496	12.62	12.4583	12.3421
HeAn_C_12919	8.56901	7.77111	8.03245	11.738	10.1081	9.88101	9.67806	10.3355	9.93951
HeAn_C_1453	8.68952	8.43576	8.5118	7.9721	7.76397	8.83026	8.01212	6.29065	7.35014
HeAn_C_1455	5.33214	5.90853	5.40475	7.33625	7.25915	7.56367	7.31051	6.11445	6.99255
HeAn_C_1851	4.45645	4.48967	4.4001	3.36394	3.90251	3.38606	3.77419	3.11988	3.34953
HeAn_C_1853	6.89033	7.29379	6.55894	8.63533	7.90662	7.82022	8.60245	7.44525	7.29593
HeAn_C_1995	9.99659	10.3474	10.4492	12.0112	11.8239	11.5563	12.426	12.0822	11.5554
HeAn_C_2145	11.0243	11.0279	10.5655	9.54623	9.87646	10.185	10.3534	8.70416	10.7958
HeAn_C_2379	6.27358	6.97559	7.07225	7.85161	7.79696	7.71389	7.70504	8.13221	7.8866
HeAn_C_2527	6.13864	5.69254	6.23688	6.86601	6.89675	7.02709	7.56432	8.3605	7.45869
HeAn_C_2918	3.61069	3.76336	4.14605	7.46779	4.05528	4.85175	4.09035	4.11611	4.81086
HeAn_C_2958	10.7647	9.87964	11.1759	8.72575	9.27746	9.12802	8.74575	8.82156	9.38598
HeAn_C_3467	6.16422	4.61002	5.59314	4.53845	4.5511	4.75913	4.51139	4.20857	4.71112
HeAn_C_3510	6.9901	8.32305	8.837	13.532	13.1509	12.9404	14.4021	14.1738	13.3041
HeAn_C_3568	6.75017	4.61002	5.44708	4.76638	4.62139	4.54127	4.09035	3.72544	4.59212
HeAn_C_360	11.1968	11.7693	11.3142	12.2773	12.4236	12.5172	12.463	12.4269	12.3283
HeAn_C_3774	11.6363	12.1427	11.9867	13.3564	13.3665	13.2586	13.6964	13.6407	13.3346
HeAn_C_4060	8.53986	8.36262	8.68114	7.15194	7.56994	7.56986	8.03936	6.13653	6.98655
HeAn_C_4652	9.1238	9.24989	9.27819	7.85161	7.71954	7.90052	8.30113	7.67371	8.97591
HeAn_C_5012	10.4208	11.0909	10.3681	8.98202	8.79888	9.41831	8.55035	7.11764	8.78506
HeAn_C_5124	11.9687	11.9011	12.3706	13.1669	13.3072	13.1424	12.6423	12.7035	12.9268
HeAn_C_5143	7.57713	7.36125	6.47767	6.79427	6.68507	6.89496	6.4212	5.38606	6.04514
HeAn_C_5231	7.82521	8.77707	8.43472	9.16534	9.26748	9.31072	9.30547	9.59999	9.67716
HeAn_C_5325	2.93074	4.11988	4.14605	4.45495	4.51999	4.21034	5.59246	5.1109	4.99692
HeAn_C_5549	7.25985	7.1878	6.4893	8.41408	8.24644	8.19599	8.83361	8.29177	7.88334
HeAn_C_562	7.16354	7.56281	7.7065	10.3664	9.32635	9.44431	9.65445	10.9576	9.8472
HeAn_C_576	4.45645	4.03242	4.74392	5.3252	4.24706	3.4639	5.39758	5.52214	5.95657
HeAn_C_5877	9.93262	9.86354	9.82463	9.51153	9.34899	9.62796	9.07458	8.43425	9.07327
HeAn_C_6115	7.21983	6.99602	6.90723	6.25717	5.7039	5.61588	6.24901	6.37839	6.14686
HeAn_C_6137	9.28653	8.62421	9.44406	8.41197	8.64139	8.44732	7.74262	7.82539	8.33666
HeAn_C_6630	13.6131	13.5708	13.2895	17.2828	16.6246	16.1543	16.1752	15.645	15.6016
HeAn_C_6992	9.90994	9.25363	9.75273	8.18081	8.40275	8.08746	8.33648	7.90566	8.06094
HeAn_C_7217	7.07487	6.60565	6.23688	5.97076	5.38586	5.83217	5.32234	4.25567	5.37583
HeAn_C_8657	8.36895	8.47417	8.60874	9.91246	9.54613	9.39244	8.77929	9.19822	8.85152
HeAn_C_8687	12.8256	13.7316	13.3346	15.0125	14.7885	14.1898	15.1272	15.2401	15.2645
HeAn_C_8818	9.29109	9.53717	9.66941	10.6673	11.1005	10.7984	10.6333	11.0346	10.8626
HeAn_C_9931	17.5675	17.6719	17.4541	16.4875	16.6078	16.5757	16.7738	15.9168	16.5249
HeAn_S_15154	8.54987	8.03414	8.69503	7.37366	7.34948	6.95756	6.82452	7.61035	8.04836
HeAn_S_15288	7.475	7.67644	7.05861	6.6223	6.80772	5.78879	7.31906	7.57979	7.52209
HeAn_S_16691	4.77359	5.46018	7.15194	8.49204	8.62209	8.34132	7.87847	6.95354	7.61488
HeAn_S_17894	11.0264	10.8109	10.7889	8.90498	9.02336	9.19453	9.20635	8.6871	9.07327
HeAn_S_19690	6.51928	6.54338	7.1311	3.58223	3.7885	3.9361	3.66856	4.70673	4.19967
HeAn_S_20002	8.49226	8.37173	8.78214	9.76836	9.63528	9.65493	9.23205	10.5348	10.0281
HeAn_S_22107	7.15654	7.46756	7.22926	6.46148	6.12083	6.4117	5.88625	5.96788	6.61471
HeAn_S_22690	5.44426	4.52996	5.90361	6.54926	6.74223	6.35214	6.15344	6.95354	6.89709
HeAn_S_23569	6.38958	6.30025	6.25073	4.90196	5.3695	6.0373	5.17175	5.18893	5.62836
HeAn_S_24056	4.64648	5.1539	4.35675	7.32019	5.44445	5.475	5.93047	5.38606	5.19967
HeAn_S_24368	9.88421	9.83954	9.10129	9.17981	9.15444	9.44065	9.33448	7.60619	8.64905
HeAn_S_30287	7.38924	7.88355	7.51184	8.20724	8.12494	8.36957	8.46533	8.80527	8.81693
HeAn_S_30904	8.22811	8.00032	7.88618	4.90196	4.86559	4.5911	4.90907	4.49767	4.91615
HeAn_S_32569	3.96788	4.11988	4.6127	8.20374	8.4009	8.29712	9.72141	9.81186	8.77065
HeAn_S_34501	11.5115	11.7533	11.8647	12.9263	12.879	12.8777	12.1533	12.1431	12.1957
HeAn_S_35238	7.65166	8.2475	8.27702	8.84857	8.95812	9.00454	9.27161	9.98217	9.39173
HeAn_S_36498	6.24793	5.76638	6.65073	10.4772	10.5683	10.626	11.059	11.4586	11.0084
HeAn_S_36749	12.712	12.9556	13.0444	15.3108	13.6621	13.4644	12.8714	13.1823	13.1411
HeAn_S_36863	8.39156	8.70818	8.60122	12.2242	11.0872	10.8941	11.425	11.2492	11.175
HeAn_S_36922	8.72118	9.35066	8.84051	9.82048	9.74897	9.8595	10.3534	10.0797	10.1927
HeAn_S_38125	5.47996	4.73533	5.44708	6.08879	6.04923	5.62737	7.52022	7.54685	5.67146
