# Supplementary material for: Network and biosignature analysis for the integration of transcriptomic and metabolomic data to characterize leaf senescence process in sunflower
Source: BMC Bioinformatics. 2016 Jun 6;17(Suppl 5):174. doi: 10.1186/s12859-016-1045-2 (PMC4905614; doi:10.1186/s12859-016-1045-2)
Supplement: Additional file 5: — Expression profiles of the selected biomarkers during leaf senescence. The list shows the identifiers, the expression profile of candidate biomarkers in log2 scale and the standardization of this expression profile. The figures show the genes and the metabolites in red and blue lines respectively. (XLSX 27 kb) [file 12859_2016_1045_MOESM5_ESM.xlsx]

## Sheet: Hoja 1
		Log2 Fold Change		Normalized data					WGCNA Standarization
Biomarkers	TF Family	T1vsT0	T2vsT0	Ctrl1	Ctrl2	Ctrl3	Avergage	STDEV	T0	T1	T2
Malonic acid		-1.59053	-1.45558	0.000341402	0.000113362	0.000124478	0.000193081	0.00012857	1.15362	-0.620038	-0.533583
Succinic acid		-1.22878	-1.5148	0.00421386	0.00179796	0.00147462	0.00249548	0.00149692	1.14795	-0.465969	-0.681977
Malic acid		-2.40094	-1.61727	0.024868	0.00470855	0.00810578	0.0125608	0.0107929	1.14031	-0.727538	-0.412772
Galactinol		-2.85323	-2.63066	0.00315705	0.000436893	0.000509771	0.00136791	0.00154988	1.15438	-0.600701	-0.55368
Inositol, myo		-1.97923	-2.33938	0.0434413	0.0110178	0.00858379	0.0210143	0.0194605	1.15244	-0.513682	-0.638758
Xylose		-2.23175	-2.5652	0.00028342	6.03401e-05	4.78882e-05	0.00013055	0.000132536	1.15343	-0.529737	-0.623688
Sorbose		-6.46472	-3.02195	0.0223564	0.000253121	0.00275236	0.00845397	0.0121046	1.14853	-0.677501	-0.47103
Talose		-1.49952	-1.30844	0.000948708	0.000335529	0.000383047	0.000555761	0.00034113	1.1519	-0.645595	-0.506301
Raffinose		-4.08682	-3.66387	0.000394372	2.32087e-05	3.11152e-05	0.000149565	0.000212046	1.1545	-0.595893	-0.558607
Glucoheptose		-1.88727	-2.02886	0.000516578	0.00013964	0.000126587	0.000260935	0.000221489	1.1542	-0.547633	-0.606566
HeAn_C_10816	NAC	5.12979	5.5016	7.25029	12.2218	12.653	10.7083	3.00252	-1.15172	0.504058	0.647663
HeAn_C_10939	AP2-EREBP	2.39072	2.92087	13.0672	15.346	15.976	14.7964	1.53031	-1.12997	0.35915	0.770824
HeAn_C_11118	NAC	3.90754	5.23156	4.84163	8.54937	9.87338	7.75479	2.60828	-1.11689	0.304634	0.812254
HeAn_C_11953	MADS	-3.00467	-3.49205	8.69138	5.62174	5.23569	6.51627	1.89356	1.14869	-0.472406	-0.676279
HeAn_C_12238	Orphans	1.73423	1.49211	6.10824	7.71352	7.4714	7.09772	0.865424	-1.14335	0.711559	0.431789
HeAn_C_1262	Sigma70-like	-2.27064	-2.13844	6.48601	4.31153	4.44373	5.08042	1.21907	1.153	-0.630723	-0.522279
HeAn_C_3510	NAC	5.47571	6.08943	8.05005	13.2078	13.96	11.7393	3.21702	-1.14678	0.456477	0.690304
HeAn_C_3774	bHLH	1.50378	1.71348	11.9219	13.3272	13.5572	12.9354	0.885226	-1.14491	0.442506	0.702404
HeAn_C_8818	C2C2-Dof	1.38107	1.34416	9.49923	10.8554	10.8435	10.3994	0.779579	-1.15467	0.584963	0.569704
HeAn_S_17894	mTERF	-1.89417	-1.94622	10.8754	9.04096	8.98891	9.63509	1.07446	1.15436	-0.552959	-0.601402
HeAn_S_30904	C2H2	-3.16178	-3.21679	8.0382	4.78622	4.7743	5.86624	1.88098	1.15469	-0.574179	-0.580516
HeAn_S_32569	MYB	4.14497	5.28418	4.23349	8.30059	9.43464	7.32291	2.73494	-1.12961	0.357479	0.772132
HeAn_S_36498	OFP	4.36789	4.98603	6.22168	10.5572	11.1753	9.31804	2.69929	-1.14711	0.459052	0.688054
									BioSD Standarization
									T0	T1	T2
HeAn_C_10939	AP2-EREBP	2.39072	2.92087	13.0672	15.346	15.976	14.7964	1.53031	-1.12997	0.35915	0.770824
HeAn_S_32569	MYB	4.14497	5.28418	4.23349	8.30059	9.43464	7.32291	2.73494	-1.12961	0.357479	0.772132
HeAn_C_11118	NAC	3.90754	5.23156	4.84163	8.54937	9.87338	7.75479	2.60828	-1.11689	0.304634	0.812254
Alanine		-0.656327	-1.16595	0.00144307	0.000915619	0.000643138	0.00100061	0.000406685	1.08798	-0.208986	-0.878992
HeAn_S_15792	Alfin-like	0.70887	1.14963	10.5198	11.2287	11.6694	11.1393	0.580002	-1.0681	0.154086	0.914014
HeAn_S_38523	AP2	2.12329	2.89755	7.39896	9.52225	10.2965	9.07258	1.5002	-1.11559	0.299744	0.815848
HeAn_C_9238	GRAS	0.83662	1.05648	10.1177	10.9544	11.1742	10.7488	0.557439	-1.13202	0.368803	0.763221
		-4	4						-1.15		1.15
